# Supplementary material for: Comparative assessment of cognitive impairment and oxidative stress markers among vitamin D insufficient elderly patients with and without type 2 diabetes mellitus (T2DM)
Source: PLoS One. 2022 Jun 16;17(6):e0269394. doi: 10.1371/journal.pone.0269394 (PMC9202850; doi:10.1371/journal.pone.0269394)
Supplement: S1 Data — (XLSX) [file pone.0269394.s001.xlsx]

## Sheet: Master chart
NON DIABETIC		Based on History & HbA1C
SL NO	AGE	SEX	FBS mg/dl	FSI 2 to 25 Mu/L	HOMA-IR	HbA1c	HB 12 to 15gm/dl	VITAMIN D	TOTAL CHOLESTEROL Upto 240mg/dl	HDL 40 to 60mg/dl	LDL Upto 99mg/dl	VLDL	TRIGLYCERIDES Upto 149mg/dl	3MS TEST	TBARS Per. Inb.	Gpx U/mL	SOD (mU/mg protein)
1	77	F	79.3462	3.51	0.687667	4.9	1.9	24.96	142	40	93	10	50	79	72.1847	67.9903	428.733
2	53	F	81	7.86	1.572	4.9	14.8	31.5	183	34	116.2	32.8	164	35	60.5605	52.0626	93.1136
3	72	M	103	2.45	0.623086	4.9	14.5	26.07	124	48	91.6	54.4	272	43	72.3923	90.2839	53.9983
4	70	F	76.6538	0.87	0.164664	5	13.3	34.27	189	49	125	18	91	54	73.6378	60.8668	630.998
5	70	F	85	4.7	0.98642	5	13.3	18.37	231	55	143	33	165	29	65.1271	8.54603	229.836
6	75	F	84	4.2	0.871111	5.1	14.5	22.91	171	40	107.6	23.4	117	25	66.3726	192.784	219.315
7	50	F	52.2308	2.58	0.332729	5.2	13	22.07	178	50	98	26	132	89	68.8635	73.5674	206.083
8	78	F	29.1538	1.27	0.0914207	5.3	10.2	30.99	170	40	120	10	51	6	71.3544	24.8943	312.351
9	48	F	66.0769	4.01	0.654243	5.3	16	11.69	197	48	120	26	132	89	74.0529	72.0844	69.8983
10	67	F	86	4.2	0.891852	5.3	13	22.68	141	44	78.6	18.4	92	31	60.1453	435.009	-58.0724
11	51	F	82	7.53	1.52459	5.3	14	25.37	161	48	85.6	27.4	137	77	59.9377	57.4629	22.5208
12	78	F	73.9615	3.35	0.611781	5.4	14.1	23.31	201	55	142	15	78	90	72.1847	6.89536	168.989
13	60	F	58.3846	2.55	0.367607	5.4	10.3	30	152	50	98	10	52	65	73.8454	46.7972	30.1529
14	77	M	151.259	5.8	2.16618	5.4	14.2	52.01	173	40	102	19	95	14	69.2787	134.447	-136.158
15	57	F	90	4.66	1.03556	5.4	14.4	21.07	178	47	105.4	25.6	128	82	69.0711	144.968	690.681
16	60	F	97	11.13	2.6657	5.4	14.3	35.69	191	43	113.2	34.8	174	38	50.1816	108.267	26.6888
17	56	M	102	10.36	2.60919	5.5	13.9	47.7	146	38	86.4	21.6	108	73	53.5029	60.6611	-29.3802
18	76	F	42.4231	0.78	0.0817037	5.6	10.1	38.11	156	51	87	16	84	87	66.9953	10.1189	182.434
19	69	F	73.7692	9.4	1.71217	5.6	13.4	36.3	223	44	138	30	151	91	74.2605	55.9108	106.534
20	65	M	42.8077	6.41	0.677524	5.6	16.9	12.34	270	58	165	24	124	82	81.1105	17.1624	474.64
21	66	F	78.1923	6.46	1.24722	5.6	13.3	31.66	129	60	50	20	102	85	79.0348	54.9601	403.193
22	78	M	56.2593	8.2	1.13908	5.6	13.3	20.35	204	47	115	33	169	25	71.3544	58.205	-50.0768
23	55	F	90	9.21	2.04667	5.6	11.2	29.77	171	30	104.4	36.6	183	39	70.7317	112.724	108.731
24	60	F	78	3.02	0.58163	5.6	11.8	33.66	184	34	117.4	32.6	163	62	60.768	99.8785	169.434
25	70	F	105.115	3.63	0.942145	5.7	6.1	29.57	176	60	106	10	52	83	65.3347	51.6138	117.984
26	56	F	92.4231	6.45	1.47192	5.7	11.1	40.8	195	54	122	20	100	82	66.5802	24.2986	109.163
27	68	M	59.5926	6.6	0.971139	5.7	15.1	37.06	128	34	72	14	72	19	75.9211	106.751	-0.619045
28	76	M	32.9259	7.2	0.58535	5.7	14.2	37.29	140	42	81	20	103	36	73.015	124.319	-242.034
29	80	F	92.5556	8.82	2.01565	5.7	13.9	28.21	194	46	110	23	117	24	67.6181	109.578	544.783
30	70	F	92	3.57	0.810963	5.7	10	38.97	146	34	86.2	25.8	129	21	75.7135	4.61381	174.029
31	55	M	58.3846	3.98	0.573755	5.8	12.5	8.05	166	38	141	13	67	93	73.6378	49.3887	68.9096
32	65	F	72.0385	4	0.711491	5.8	11.3	24.88	218	59	146	20	102	75	64.0893	56.253	54.8285
33	73	M	100.333	9.6	2.37827	5.8	12.8	19.41	140	41	82	24	122	78	80.0727	94.9507	476.63
34	78	M	148.296	9.2	3.36871	5.8	14.1	29.94	220	46	132	27	136	81	82.356	119.515	197.22
35	75	M	67.5556	5.3	0.88406	5.8	13.2	28.65	136	40	82	19	97	46	76.7514	83.5049	-155.61
36	70	F	79.7308	2.05	0.403575	5.9	14.3	27.53	222	60	132	19	95	86	80.2802	3.43501	281.459
37	51	F	57.8077	12.99	1.85413	5.9	11.1	19.85	198	60	120	28	140	89	73.015	61.2597	925.702
38	68	M	59.963	12	1.77668	5.9	13.3	18.12	155	38	98	14	71	67	79.2423	116.841	286.984
39	60	F	99	11.43	2.794	5.9	11.3	17.96	154	44	95.2	14.8	74	31	64.0893	174.381	124.643
40	90	F	98	4.32	1.04533	5.9	15.9	32.69	190	35	116	39	195	22	71.1469	2.62148	637.768
41	73	F	85	5.42	1.13753	5.9	12.6	11.83	174	40	98.4	35.6	178	45	66.5802	96.5754	150.128
42	72	F	72.4231	6.06	1.08366	6	13.6	30.41	216	54	132	32	163	78	79.8651	9.88674	69.7176
43	70	F	74.9231	5.26	0.973075	6	12.7	35.53	201	54	126	16	81	83	71.1469	33.1459	343.267
44	76	F	56.8462	4.47	0.627413	6	9.5	31.46	220	42	137	41	207	49	70.109	7.79531	158.047
45	68	F	88.3846	5.08	1.10863	6	11.5	38.05	156	42	98	15	75	13	75.506	54.7827	544.545
46	70	F	101.846	3.9	0.980741	6	12.4	52.95	251	62	142	26	130	80	74.2605	14.209	320.932
47	63	F	84.3462	5.45	1.13503	6	14.8	33.63	193	41	125	49	245	80	74.0529	58.1036	105.842
48	64	F	73.9615	4.12	0.752399	6	12	22.01	168	44	117	26	130	80	66.165	27.8223	91.6466
49	48	F	68.7692	2.23	0.378655	6	9.8	7.94	186	51	110	19	98	91	65.7499	43.3242	107.86
50	47	F	85.5	6.04	1.27511	6	12.6	5.94	185	56	110	16	84	84	69.9014	26.7956	79.8804
51	78	M	63.1111	7.5	1.16872	6	11	14.59	138	48	82	12	60	45	79.0348	109.679	-59.283
52	76	M	43.8519	9.6	1.03945	6	16.3	24.29	186	42	118	15	76	88	81.7333	95.7239	309.29
53	75	M	87	6.5	1.3963	6	14.2	33.18	196	35	124.8	36.2	181	50	77.9969	27.1586	125.561
54	50	F	96	8.19	1.94133	6	14.6	22.83	162	41	100.6	20.4	102	32	68.2408	206.311	11.972
55	85	F	85	3.37	0.707284	6	11.1	34.36	122	31	77.2	13.8	69	23	63.0514	57.6202	62.0878
56	75	F	86.6538	11.55	2.47124	6.1	13.9	28.12	199	44	132	34	173	56	71.562	38.3301	134.583
57	67	F	80.8846	15.98	3.19145	6.1	13.9	17.11	190	49	105	31	158	86	65.9574	65.3158	106.227
58	71	F	66.4444	8.8	1.44373	6.1	10.8	30.54	266	51	160	29	144	23	71.3544	35.7697	50.4549
59	74	M	100	4.72	1.16543	6.1	12.7	26.88	190	47	103	40	200	43	72.3923	12.6355	221.523
60	58	M	102	13.98	3.52089	6.1		6.71	141	28	81.2	31.8	159	62	75.7135	71.3568	86.2073
61	68	F	97	20.62	4.93862	6.1	13.5	27.38	170	31	109	30	150	68	74.2605	60.6611	512.212
62	67	F	113.296	8.4	2.34985	6.2	12.2	40.16	226	52	128	30	151	86	62.6362	103.114	-113.567
63	65	F	60.5185	8.56	1.27911	6.2	13	23.85	201	48	119	29	147	89	78.412	99.1716	-206.924
64	64	M	71.6296	11.5	2.03393	6.2	13.5	49.64	153	50	92	17	86	82	73.4302	77.8644	53.7365
65	79	M	45.7037	0	0	6.3	13.6	17.2	184	42	112	17	87	35	69.9014	89.2088	41.7729
66	72	M	112.556	11.3	3.14044	6.3	12.5	24.44	151	46	86	21	105	24	82.9787	124.433	-30.0477
67	65	F	113	8.78	2.44973	6.3	9.8	27.79	145	41	82.6	21.4	107	59	63.8817	19.8184	114.948
68	50	F	118	14.08	4.10232	6.3	13.4	27.13	260	46	158.6	55.4	277	38	68.4484	24.7468	-32.6065
69	77	F	113.962	3.7	1.04113	6.4	11.8	34.95	217	54	142	20	102	65	73.6378	23.4493	224.168
70	76	M	61.8148	10.5	1.60261	6.4	0	27.04	164	41	97	17	86	77	49.5589	113.178	387.948
71	62	M	80	1.87	0.369383	6.4	8.1	41.3	95	31	51	13	65	52	89.4136	112.095	33.5063
72	75	F	112	6.18	1.70904	6.4	15.3	22.39	190	48	121.4	20.6	103	23	56.6165	84.6215	108.018
DIABETIC
1	80	M	100	7.44	1.83704	6.5	14.4	30.97	156	29	97.8	29.2	146	25	75.0908	72.5626	251.892
2	70	F	112	12.86	3.55635	6.6	12.3	23.29	182	46	115.8	20.2	101	35	71.1469	21.8632	162.099
3	65	M	82	2.23	0.451506	6.8	14	32.3	153	60	55	38	190	31	60.1453	169.767	564.551
4	76	M	74.2222	14.2	2.60236	7	14.2	24.02	136	39	78	28	143	24	73.4302	118.4	-297.44
5	72	F	115.885	10.81	3.09312	7.2	11.7	11.87	168	43	104	39	198	78	74.4681	59.2951	-55.7812
6	65	F	111	10.02	2.74622	7.3	10.3	46.42	184	33	109.2	41.8	209	34	54.9559	108.425	103.306
7	54	M	150	6.01	2.22593	7.6	15	24.54	186	46	117.4	22.6	113	54	79.8651	44.7225	223.572
8	81	F	165	4.8	1.95556	8.1	13.2	17.44	175	42	100.8	32.2	161	22	66.165	113.038	611.381
9	82	F	50.5185	26.8	3.34295	8.3	12.4	14.92	162	54	92	18	94	64	87.1303	116.803	701.421
10	65	F	156	4.16	1.60237	8.3	15.3	32.34	148	37	77.8	33.2	166	34	73.6378	8.1266	-138.58
11	43	F	150	6.89	2.55185	8.4	12.8	26.67	193	35	117.8	40.2	201	73	60.3529	36.2289	-20.6993
12	79	F	100.519	32.6	8.09112	9	12.1	20.02	152	40	86	26	128	76	81.7333	146.894	-154.109
13	70	F	57.7407	23.8	3.39316	9.1	12.4	28.48	199	41	98	60	303	76	68.0332	148.466	221.759
14	68	F	323.385	5.54	4.42358	12.8	13.8	36.55	134	42	85	21	105	74	62.0135	3.04092	-117.852
15	70	F	330	6.85	5.58148	14.2	14	14.66	218	27	121.6	69.4	347	26	57.862	20.9194	690.386
16	72	F	163.192	6.22	2.50631	6.4	13.8	26.36	179	49	109	22	113	62	73.2226	28.1645	126.753
17	68	F	102.423	4.87	1.23161	7.2	11.2	39.74	113	40	60	21	107	69	72.3923	42.0567	35.7734
18	72	F	183.769	9.51	4.31517	8.2	11.8	37.98	176	60	105	14	71	81	72.3923	20.6354	17.1694
19	70	F	60.3077	24.55	3.65569	6.6	9	22.67	199	43	122	25	125	22	74.2605	50.828	545.124
20	78	F	83.5769	4.31	0.889424	5.1	12.5	14.43	160	44	82	48	242	82	67.8256	45.555	2.45662
21	69	F	117.231	6.07	1.75701	5.8	12.6	37.87	185	44	123	35	179	83	76.7514	22.1564	411.559
22	74	F	54.9231	4.98	0.67535	6.8	13.7	31.47	161	41	108	21	107	40	70.3166	70.9944	351.241
23	72	F	71.4615	4.18	0.737554	5.9	13.6	28.16	183	46	118	33	169	85	73.8454	79.9558	249.984
24	70	F	87.4231	2.73	0.589296	5.6	9.9	26.1	185	48	115	15	77	81	71.1469	36.5682	127.488
25	70	F	75.5	3.92	0.730765	6	13.5	27.48	263	49	154	41	207	70	68.0332	35.7951	135.509
26	65	F	81.2692	3.52	0.70634	7	14.2	12.34	228	59	138	31	156	72	64.712	28.1392	512.076
27	65	F	85.5	4.28	0.903556	6.8	10.4	37.21	216	56	142	25	125	79	75.2984	68.3325	274.217
28	65	F	82.4231	7.18	1.46123	6.4	13.3	38.36	199	50	120	21	105	76	69.2787	41.6637	-29.3361
29	82	F	133.296	12.3	4.04826	7.3	12.1	27.11	196	39	118	26	130	19	75.0908	85.7611	47.6667
30	72	F	88.2963	9.6	2.09295	7.7	11.8	18.44	186	42	110	23	116	82	79.8651	66.8242	164.772
31	70	M	315.333	14.3	11.134	11.5	10.8	16.18	131	32	74	36	182	83	77.9969	14.7327	834.532
32	73	M	232.741	17.2	9.8843	12.1	11.4	22.26	270	48	117	38	167	71	73.015	62.4639	-131.651
33	74	M	60.8889	10.6	1.59364	5.9	12.8	20.32	210	46	115	26	131	80	77.9969	120.783	-57.5203
34	79	M	67.1852	7.4	1.22758	6.4	12.4	19.87	167	49	92	29	148	24	76.5439	117.792	-40.4091
35	85	M	76.8148	10.6	2.01046	5.9	12.8	22.46	164	48	88	19	97	76	77.1666	97.4604	4.25202
36	85	M	61.4444	6.5	0.986145	6.2	11.1	49.93	128	39	80	12	58	80	78.8272	119.972	70.9975
37	67	F	82	7.2	1.45778	5.9	11.6	26.47	174	44	98	33	166	85	67.2029	186.707	-76.0569
38	83	F	52.3704	8	1.03448	6.3	13.4	23.67	176	50	102	17	80	23	68.0332	115.396	-106.898
39	83	F	76.2593	18.2	3.42696	7.2	13.3	31.31	161	40	85	43	218	78	76.5439	87.7638	-38.4278
40	74	F	57.3704	6.7	0.94909	6.2	10.1	29.95	134	38	82	16	81	78	80.6954	110.985	-290.146
41	70	M	101.63	10.2	2.55956	5.7	14.2	20.27	187	44	110	21	109	80	60.768	110.896	-158.949
42	68	M	66.8148	12.3	2.02919	6	13	25.29	201	44	118	29	147	83	60.768	210.752	-64.2254
43	73	M	55.1481	20.4	2.77783	7.2	15.6	12.77	201	44	115	37	189	13	76.5439	110.96	512.184
44	69	M	57.5556	7.2	1.02321	5.8	12.9	25.03	138	42	88	15	76	88	57.4468	117.132	-165.381
45	66	M	55.8889	13.4	1.84916	6.4	12.6	36.01	220	48	136	30	150	42	79.4499	171.89	169.177
46	68	M	61.4444	8.2	1.24406	6.1	12.4	29.52	132	26	88	19	95	85	79.4499	89.6017	-1.81334
47	76	F	111.444	13.6	3.74233	7.9	9.2	24.4	152	40	80	28	143	54	76.959	113.457	-593.464
48	75	F	83.8519	8.6	1.78056	6	12.8	40.29	239	40	142	23	119	82	69.6938	124.7	-338.474
49	78	M	61.2593	8.6	1.30081	5.6	11.2	19.86	155	37	98	16	78	78	85.4696	133.217	243.446
50	68	F	143.852	14.2	5.04369	7	12.1	24.87	185	45	105	30	152	24	78.8272	116.334	245.877
51	84	F	64.037	5.3	0.838016	6.5	13.6	22.47	140	42	82	12	63	78	66.165	117.069	181.94
52	74	M	70.8889	9.22	1.61382	6	14.1	19.18	233	38	142	38	191	22	73.2226	231.033	161.876
53	59	M	207	16.33	8.34644	10.2	14.2	19.62	176	41	91.4	43.6	218	89	66.3726	112.671	535.538
54	68	M	90	8.68	1.92889	6.8	15.6	32.21	154	42	91	21	105	82	64.0893	27.945	-2.683
55	65	M	110	5.38	1.46123	6.6	14.7	64.88	113	48	50.8	14.2	71	95	60.768	16.7775	35.975
56	63	M	118	13.61	3.96538	7.4	15.8	9.67	136	33	71	32	160	92	70.7317	8.28389	594.427
57	43	F	263	8.68	5.63664	12.2	12.2	18.74	102	35	47.8	19.2	96	77	57.862	73.5064	57.8374
58	86	M	159	8.02	3.14859	8.7	14.8	29.99	165	31	101.4	32.6	163	43	66.3726	1.15345	95.9459
59	75	F	294	3.72	2.70044	13.5	13.1	26.44	224	37	117.6	69.4	347	18	53.5029	4.14194	157.566
60	50	F	132	6.47	2.10874	7.3	14.3	31.19	158	41	89.2	27.8	139	76	67.2029	44.5652	98.4851
61	58	F	177	4.7	2.05407	11.2	12.6	38.24	134	34	71.6	28.4	142	29	71.3544	4.14194	56.7407
62	80	M	80	1.85	0.365432	6.4	12.4	33.96	88	26	41.2	20.8	104	24	76.959	49.913	291.47
63	55	F	170	8.68	3.64346	10.3	13.9	22.26	177	33	74.2	69.2	349	70	59.9377	18.8222	123.253
64	65	M	147	1.66	0.602519	9.6	10	24.02	120	50	53.2	16.8	84	53	63.0514	2.67391	139.482
65	56	F	133	8.52	2.79793	9.1	14.3	23.17	202	51	110.6	40.4	202	53	49.3513	7.28772	-4.35873
66	70	F	180	12.53	5.56889	13.9	12.4	22.03	175	47	105.8	22.2	111	37	62.8438	110.574	-32.0695
67	58	M	150	10.35	3.83333	9.4	14.9	40.4	115	24	26.4	64.6	323	43	66.3726	71.147	15.9749
68	64	M	223	6.9	3.79926	10.4	15.8	19.65	149	30	57	62	310	52	64.5044	4.03708	568.337
69	51	F	220	13.45	7.30617	12.5	13.7	28.05	304	41	195.8	67.2	336	80	69.9014	64.1215	-57.7407
70	50	F	112	9.26	2.56079	6.6	14.6	44.96	214	43	124.4	46.6	233	42	70.7317	123.105	565.671
71	55	F	111	8.08	2.21452	8.2	12.3	38.73	170	38	90.2	41.8	209	32	54.9559	0.209719	-92.4719
72	65	M	141	3.82	1.32993	10.4	13.4	26.64	208	36	129.6	42.4	212	40	65.5423	94.3734	-22.531
73	60	M	216	4.14	2.208	9.7	12.7	36.87	151	36	77.6	37.4	187	72	53.918	50.5946	-49.8443
